# Supplementary material for: Unilateral cathodal transcranial direct current stimulation over the parietal area modulates postural control depending with eyes open and closed
Source: PLoS One. 2022 Sep 22;17(9):e0269145. doi: 10.1371/journal.pone.0269145 (PMC9499265; doi:10.1371/journal.pone.0269145)
Supplement: S1 File — (XLSX) [file pone.0269145.s001.xlsx]

## Sheet: Data
S1 Data. Data of sway path length, ML sway path length, AP sway path length, Sway Area and A/L with eyes condition
No	sex	height (m)	weight (kg)	BMI (kg/m2)	eyes condition	Sway path length						ML sway path length						AP sway path length						Sway Area						L/A
	1:male				1:EO	right		left		sham		right		left		sham		right		left		sham		right		left		sham		right		left		sham
	2:female				2:EC	pre	post	pre	post	pre	post	pre	post	pre	post	pre	post	pre	post	pre	post	pre	post	pre	post	pre	post	pre	post	pre	post	pre	post	pre	post
1	2	1.63122	61.2	23	1	58.46	65.23	68.76	70.64	56	69.7	44.72	49.34	41.87	41.11	36.7	49	29.15	33.25	45	49.61	33.7	39.1	2.95	1.98	3.5	2.41	1.1	1.7	19.81	33.02	19.62	29.37	51.5	42
2	1	1.67948	51.9	18.4	1	51.85	59.17	85.18	85.74	87.1	65.9	35.96	39.52	62.77	62.88	58	43.4	29.23	35.26	45.27	46.67	53.3	41.1	3.2	4.57	3.52	3.91	7.8	4.3	16.22	12.95	24.17	21.91	11.2	15.3
3	1	1.73837	68.9	22.8	1	73.7	84.58	74.1	52.39	51.4	73.7	53.58	58.64	52.02	38.05	32.6	42.5	40.19	48.55	41.91	28.67	32.5	50.8	5.5	9.22	2.46	1.2	1.3	3.1	13.4	9.18	30.1	43.66	40.6	24
4	2	1.62036	59.6	22.7	1	69.14	74.84	101.8	90.91	69.1	64.8	52.71	54.24	70.39	57.65	47.5	44.3	34.34	39.89	58.9	56.73	41	37.6	2.18	3.15	5.9	4.75	3.6	4.2	31.71	23.76	17.24	19.15	19.1	15.3
5	1	1.70052	66.8	23.1	1	55.54	53.91	52.47	60.48	48.6	53.8	37.45	35.16	38.87	38.11	29.5	32	33.61	33.1	27.69	38.68	32.1	35.5	2.61	3.31	2.94	1.94	3.1	2.4	21.3	16.28	17.88	31.2	15.9	22.1
6	2	1.46048	43.3	20.3	1	92.94	136.31	79.45	66.09	77	82.7	59.12	101.43	52.39	47.17	54.5	57.4	56.96	69.86	46.75	35.96	43.3	46.3	4.17	8.04	6.98	4	8.6	7.4	22.31	16.95	11.38	16.53	8.9	11.2
7	1	1.76916	79.5	25.4	1	120.54	140.2	64.2	73.05	55.1	49.4	81.65	103.24	43.26	54.82	37.6	33.2	71.9	74.71	38.19	35.51	31.9	29.3	4.09	4.09	2.43	3.07	2.6	2.7	29.49	34.31	26.4	23.77	21.6	18.2
8	2	1.60831	58.2	22.5	1	84.89	85.94	83.55	103.42	95.3	84.4	60.81	67.83	64.63	78.23	72.3	64.2	47.19	40.2	40.32	53.38	47.7	42.4	3.48	7.64	6.46	6.92	6.4	5.6	24.41	11.26	12.93	14.95	15	15
9	2	1.49089	46.9	21.1	1	65.49	73.92	91.33	72.48	89.9	66	48.62	52.5	69.42	49.79	58.2	45.6	33.87	41.53	45.32	42.21	55.7	37.5	2.99	3.81	5.05	3.53	5.3	2.2	21.9	19.4	18.1	20.51	17	30.7
10	1	1.62891	59.7	22.5	1	90.03	129.36	84.17	66.83	120.66	115.18	70.04	87.76	61.41	49.48	89.53	84.17	41.31	75.55	44.46	35.34	63.4	61	6.21	10.62	3.66	2.3	10.77	8.1	14.49	12.18	23.02	29.09	11.21	14.22
1	2	1.63122	61.2	23	2	85.47	84.98	81.57	107.91	101.77	73.2	66.66	63.13	54.81	64.63	45.6	45.5	40.87	45.46	47.37	65.01	41	47.1	3.3	5.47	2.48	3.03	1.3	1.3	25.89	15.53	32.89	33.61	51.7	56.8
2	1	1.67948	51.9	18.4	2	61.13	62.38	111.46	83.57	107.91	96.7	44.54	39.18	77.29	76.46	56.9	64	32.27	39.67	64.23	62.32	55.4	59	4.75	4.53	4.99	3.97	3.6	4.2	12.86	13.77	22.33	27.2	24.2	23.1
3	1	1.73837	68.9	22.8	2	120.32	112.05	76.03	95.17	83.57	68.2	91.36	85.05	53.7	52.68	49.9	42.4	61.89	55.53	42.72	52.77	43.8	44.7	5.97	5.54	3.61	1.98	3.7	1.8	20.15	20.23	21.08	42.3	19.9	38.6
4	2	1.62036	59.6	22.7	2	91.96	98.4	120.09	66.56	95.17	88.2	70.92	75.39	80.56	61.23	55.8	59.8	44.35	47.95	71.54	60.26	52.7	51.3	3.44	3.44	5.93	4.95	4.3	3.7	26.74	28.62	20.24	19.24	19.9	24
5	1	1.70052	66.8	23.1	2	69.69	67.17	67.39	111.56	66.56	64.1	44.02	42.16	49.52	43.23	28.4	43.8	45.03	43.87	35.52	41.08	31.1	37.2	2.44	2.43	7.49	2.08	1.7	2.9	28.62	27.7	8.99	32.08	28.2	21.9
6	2	1.46048	43.3	20.3	2	146.05	165.82	117.18	76.89	111.56	78.7	107.28	121.52	81.4	86.24	65.9	53.1	77.61	87.05	65.22	53.65	51.1	46.3	7.89	14.44	13.84	6.22	7.6	4.6	18.5	11.48	8.47	17.92	12.2	17.2
7	1	1.76916	79.5	25.4	2	153.07	156.1	68.52	109.32	76.89	72.8	114.98	122.38	46.24	49.06	51.4	42.4	76.84	71.81	40.56	48.6	45.9	49.7	5.09	7.44	2.14	2.02	3	2.6	30.05	20.99	32.03	38.06	25.8	27.5
8	2	1.60831	58.2	22.5	2	114.21	103.41	88.93	122.05	109.32	156.5	87.16	79.25	67.62	83.1	101.2	121.3	56.41	51.24	43.34	55.62	70.3	75.6	6.06	5.8	5.8	5.89	6.8	9	18.85	17.83	15.32	18.57	19.7	17.3
9	2	1.49089	46.9	21.1	2	94.01	91.67	122.27	95.6	122.05	91.1	66.07	65.36	90.64	93.93	56.7	62.5	53.64	49.99	62.15	60.43	45.8	53.2	4.3	6.35	4.99	6.99	4.7	4.9	21.85	14.44	24.51	17.46	17.3	18.7
10	1	1.62891	59.7	22.5	2	160.57	172.11	115.9	73.2	95.6	172.11	120.71	129.47	83.34	74.35	120.71	129.47	83.59	88.16	64.47	45.88	83.59	88.16	12.92	13.18	5.9	5.24	12.92	13.18	12.43	13.06	19.64	18.24	12.43	13.06
